# Supplementary material for: Effects of different cluster-set rest intervals during plyometric-jump training on measures of physical fitness: A randomized trial
Source: PLoS One. 2023 Oct 4;18(10):e0285062. doi: 10.1371/journal.pone.0285062 (PMC10550132; doi:10.1371/journal.pone.0285062)
Supplement: S4 File — Fig 2 is released from these datasets. (XLSX) [file pone.0285062.s004.xlsx]

## Sheet: Energy Intake
Groups	preEnergy	postEnergy	preCHO_g	postCHO_g	preProtein_g	postProtein_g	preFat_g	postFat_g
Traditional	2468.5	2534	425.8	424.4	117.3	126.7	32.9	36.6
Traditional	2359	2355.2	406.9	394.5	112.1	117.8	31.5	34
Traditional	2466.8	2321.5	425.5	421.3	117.2	125.8	32.9	36.3
Traditional	2737	2710	472.1	453.9	130	135.5	36.5	39.1
Traditional	2946.1	2982.7	508.2	499.6	139.9	149.1	39.3	43.1
Traditional	2245.6	2251.3	387.4	377.1	106.7	112.6	29.9	32.5
Traditional	2502.9	2527.9	431.8	423.4	118.9	126.4	33.4	36.5
Traditional	2535.8	2568.5	437.4	430.2	120.5	128.4	33.8	37.1
Traditional	2338.4	2323	403.4	389.1	111.1	116.2	31.2	33.6
Traditional	2542.2	2586.5	438.5	433.2	120.8	129.3	33.9	37.4
Traditional	2574.3	2616.7	444.1	438.3	122.3	130.8	34.3	37.8
Traditional	2266.9	2280.4	391	382	107.7	114	30.2	32.9
10s	2124.5	2147.6	366.5	359.7	100.9	107.4	28.3	31
10s	2848	2668.1	520.1	446.9	115.3	133.4	40.1	38.5
10s	2507.1	2867.2	432.5	423.2	119.1	126.3	33.4	36.5
10s	3157.2	3321.6	544.6	471.9	130	140.9	42.1	40.7
10s	2675.4	2681.2	461.5	449.1	127.1	134.1	35.7	38.7
10s	2252.2	2036	388.5	341	107	101.8	30	29.4
10s	2706.5	2729.6	466.9	457.2	128.6	136.5	36.1	39.4
10s	2973.5	2508.9	523	420.2	141.2	125.4	41.1	36.2
10s	2534	2566.8	437.1	429.9	120.4	128.3	33.8	37.1
10s	2401.2	2110.2	414.2	353.5	114.1	105.5	32	30.5
10s	2617.2	2646	451.5	443.2	124.3	132.3	34.9	38.2
20s	2588.3	2582.5	446.5	442.6	122.9	129.1	34.5	37.3
20s	2607.2	2634.1	449.7	441.2	123.8	131.7	34.8	38.1
20s	2768.6	2807.1	477.6	492.1	131.5	140.4	36.9	40.6
20s	2831.3	2835.1	488.4	474.9	134.5	141.8	37.8	41
20s	3187.7	3170.3	549.9	531	151.4	158.5	42.5	45.8
20s	2866.3	2866.3	494.4	503.4	136.2	143.3	38.2	38.1
20s	2110.3	2414.7	364	404.5	100.2	120.7	28.1	34.9
20s	2297	2310.3	396.2	402.9	109.1	120.3	30.6	34.7
20s	2626.1	2622.3	453	439.2	124.7	131.1	35	37.9
20s	2231.6	2509.1	385	420.3	106	125.5	29.8	36.2
20s	2709.1	2709.1	467.3	453.8	128.7	135.5	36.1	37.1
20s	2542.7	2548.4	438.6	426.9	120.8	127.4	33.9	36.8
20s	2291	2517.9	395.2	421.8	108.8	125.9	30.6	36.4
30s	2185	2179.3	376.9	365	95.1	104.1	29.1	31.5
30s	2350.3	2334.9	405.4	391.1	111.6	116.7	29.7	33.7
30s	2565.5	2609.8	442.6	437.2	121.9	130.5	34.2	37.7
30s	2581.3	2412.1	445.3	439.1	122.6	131.1	34.4	37.9
30s	2986.4	3019.1	515.2	505.7	141.9	151	39.8	45.7
30s	2804.5	2791	483.8	467.5	133.2	139.6	37.4	40.3
30s	2478.7	2499.9	427.6	418.7	117.7	125	33.1	36.1
30s	2360.1	2360.1	407.1	395.3	112.1	108.7	30.1	34.1
30s	2501.5	2534.2	431.5	424.5	118.8	126.7	33.4	36.6
30s	2813.8	2838.8	485.4	475.5	133.7	141.9	37.5	44.2
30s	2527.4	2537	436	425	120.1	126.9	33.7	36.7
