# Supplementary material for: Effects of different cluster-set rest intervals during plyometric-jump training on measures of physical fitness: A randomized trial
Source: PLoS One. 2023 Oct 4;18(10):e0285062. doi: 10.1371/journal.pone.0285062 (PMC10550132; doi:10.1371/journal.pone.0285062)
Supplement: S5 File — Figs 3–5 are released from these datasets. (XLSX) [file pone.0285062.s005.xlsx]

## Sheet: All data_Taati
Groups	Age	Height	preWeight	postWeight	preBMI	postBMI	preBFP	postBFP	preFFM.kg	postFFM.kg	pre60Chest	post60Chest	pre60Squat	post60Squat	relative.preChest.1RM	relative.postChest.1RM	relative.preSquate.1RM	relative.postSquate.1RM	relative.preRightHand	relative.postRightHand	relative.preLeftHand	relative.postLeftHand	pre20m	post20m	pre4.9m	post4.9m	preLongJump	postLongJump	preROF	postROF
Traditional	33	166	79.2	82.6	28.7415	29.9753	24.1	26.1	60.1128	61.0414	14	16	16	17	0.757576	0.726392	1.07323	1.08959	0.492424	0.496368	0.441919	0.460048	3.93	3.65	10.13	10.05	206	211	8	6
Traditional	24	169	68	67.8	23.8087	23.7387	9.6	9.5	61.472	61.359	17	18	19	19	1.32353	1.32743	1.32353	1.35693	0.882353	0.943953	0.852941	0.855457	3.5	3.44	9.53	9.4	193	207	6	5
Traditional	29	173	74.6	77.1	24.9257	25.761	22.7	22.5	57.6658	59.7525	19	21	23	24	0.951743	0.972763	1.34048	1.36187	0.710456	0.687419	0.670241	0.661479	3.89	3.9	9.87	9.88	204	209	7	7
Traditional	24	182	82.9	81.5	25.0272	24.6045	19.7	17.6	66.5687	67.156	22	24	26	30	0.965018	1.06748	1.06152	1.19018	0.651387	0.711656	0.627262	0.674847	3.94	3.85	10.86	10.37	211	217	5	5
Traditional	21	185	91.2	93.1	26.6472	27.2023	13.5	11	78.888	82.859	15	15	16	20	0.756579	0.805585	1.20614	1.23523	0.64693	0.665951	0.635965	0.655209	3.63	3.57	9.48	9.41	239	240	4	4
Traditional	31	165	67	67.3	24.6097	24.7199	15.4	16	56.682	56.532	25	27	30	31	1.1194	1.18871	1.29851	1.41159	0.761194	0.817236	0.731343	0.742942	3.52	3.5	9.65	9.49	198	206	7	5
Traditional	26	173	75	76.3	25.0593	25.4937	20.6	19.8	59.55	61.1926	21	24	25	28	1	1.04849	1.26667	1.2844	0.64	0.668414	0.6	0.642202	3.88	3.76	9.79	9.54	202	208	5	4
Traditional	32	177	78.2	79.9	24.9609	25.5035	13.7	12.1	67.4866	70.2321	20	23	23	25	0.984655	1.01377	1.17647	1.18899	0.677749	0.725907	0.652174	0.68836	3.79	3.54	10.55	9.77	184	188	4	4
Traditional	22	165	67.4	66.6	24.7567	24.4628	10.1	10.2	60.5926	59.8068	13	13	16	17	0.771513	0.825826	1.33531	1.38138	0.623145	0.675676	0.578635	0.600601	3.55	3.51	9.91	9.7	178	183	5	4
Traditional	30	170	80.1	82.4	27.7163	28.5121	25.2	24.4	59.9148	62.2944	17	18	24	24	0.961298	1.03155	1.31086	1.27427	0.811486	0.825243	0.774032	0.800971	4.19	3.83	11.03	10.59	210	210	6	6
Traditional	21	166	78.8	81	28.5963	29.3947	19.1	19	63.7492	65.61	22	23	28	30	0.824873	0.864198	1.16751	1.17284	0.634518	0.666667	0.634518	0.679012	3.8	3.61	10.07	9.61	191	199	4	4
Traditional	28	164	67	67.7	24.9108	25.171	14.6	11.7	57.218	59.7791	23	25	29	29	0.80597	0.901034	1.26866	1.28508	0.835821	0.886263	0.820896	0.871492	3.61	3.55	9.68	9.52	182	186	7	5
10s	24	163	58	59.2	21.83	22.2816	9.9	9.2	52.258	53.7536	27	27	30	32	0.87931	1.09797	1.31034	1.36824	0.758621	0.760135	0.706897	0.743243	3.75	3.8	10.15	10	188	194	6	5
10s	25	176	81	82	26.1493	26.4721	13.9	10	69.741	73.8	20	22	24	25	0.987654	1.03659	1.44444	1.42683	0.62963	0.634146	0.740741	0.768293	3.79	3.69	10.08	9.62	176	181	8	6
10s	25	175	74	75	24.1633	24.4898	22	22.3	57.72	58.275	15	16	18	18	0.797297	0.813333	1.14865	1.2	0.581081	0.653333	0.540541	0.56	3.87	3.85	9.86	9.89	206	213	5	5
10s	30	187	89.4	88.2	25.5655	25.2223	19.3	17.1	72.1458	73.1178	22	25	26	28	0.771812	0.827664	1.23043	1.24717	0.480984	0.498866	0.447427	0.521542	3.88	3.56	10.83	10.32	171	180	7	6
10s	32	170	88	88.3	30.4498	30.5536	22.3	23.8	68.376	67.2846	19	24	21	24	1.02273	1.0419	1.27273	1.30238	0.681818	0.713477	0.647727	0.656852	4.08	3.78	9.8	9.63	222	223	6	6
10s	29	166	66	65.2	23.9512	23.6609	8	8.4	60.72	59.7232	17	19	19	25	0.818182	0.889571	1.28788	1.33436	0.560606	0.659509	0.530303	0.582822	3.49	3.5	10.12	9.76	197	205	5	5
10s	21	178	81.3	82.5	25.6596	26.0384	20.2	20	64.8774	66	24	24	27	27	1.10701	1.16364	1.29151	1.29697	0.897909	0.909091	0.738007	0.751515	3.94	3.75	9.78	9.75	200	209	7	5
10s	31	185	72	73.4	21.0373	21.4463	25.7	26	53.496	54.316	16	17	20	20	0.888889	0.926431	1.18056	1.22616	0.916667	0.940054	0.875	0.871935	3.85	3.88	9.79	9.58	219	219	4	4
10s	28	173	77.6	79.3	25.928	26.496	23.5	23	59.364	61.061	12	13	16	16	0.773196	0.807062	1.26289	1.28625	0.554124	0.567465	0.541237	0.567465	3.78	3.58	9.87	9.49	194	201	6	4
10s	30	168	73.5	74.1	26.0417	26.2543	18.2	16.3	60.123	62.0217	18	20	22	24	0.843537	0.863698	1.19728	1.28205	0.680272	0.688259	0.612245	0.607287	3.68	3.51	9.42	9.41	201	214	6	5
10s	29	170	83.5	85	28.8927	29.4118	25.9	25.5	61.8735	63.325	15	15	16	17	0.91018	0.941176	1.25749	1.23529	0.754491	0.776471	0.682635	0.705882	3.82	3.63	9.69	9.51	227	230	5	5
20s	29	170	82	81.7	28.3737	28.2699	25.8	27.1	60.844	59.5593	17	17	19	21	0.914634	0.954712	1.18293	1.23623	0.658537	0.709914	0.682927	0.709914	3.77	3.58	10.02	9.66	223	228	6	4
20s	32	174	83	84.4	27.4145	27.8769	20.9	21	65.653	66.676	14	17	19	20	0.987952	1.0782	1.22892	1.24408	0.686747	0.687204	0.662651	0.687204	3.97	3.91	9.84	9.53	198	201	4	4
20s	24	178	86	88	27.143	27.7743	23.2	23.2	66.048	67.584	25	25	31	32	0.872093	0.909091	1.16279	1.27273	0.616279	0.636364	0.569767	0.659091	3.6	3.76	9.41	9.48	198	206	3	3
20s	27	180	90	90.2	27.7778	27.8395	24.8	24.7	67.68	67.9206	21	22	25	26	0.788889	0.831486	1.22222	1.21951	0.6	0.609756	0.555556	0.554324	3.91	3.81	10.6	10.08	202	210	7	5
20s	23	187	104	103.1	29.7406	29.4833	23.5	23	79.56	79.387	20	20	23	23	0.961538	1.02813	1.01923	1.07662	0.586538	0.620757	0.557692	0.581959	4.18	3.93	11.12	10.42	197	203	8	5
20s	27	185	90	90	26.2966	26.2966	22.4	22.5	69.84	69.75	23	24	26	26	1.17778	1.22222	1.16667	1.16667	0.733333	0.777778	0.688889	0.7	3.89	3.67	10.07	9.78	183	189	4	4
20s	27	181	67	68	20.4511	20.7564	12.1	10.1	58.893	61.132	16	18	22	23	0.955224	1.02941	1.26866	1.29412	0.597015	0.632353	0.522388	0.573529	3.81	3.53	9.63	9.51	200	212	3	3
20s	24	169	70	70.4	24.5089	24.649	10.4	8	62.72	64.768	14	16	18	18	0.771429	0.852273	1.4	1.42045	0.6	0.681818	0.528571	0.525568	3.79	3.66	9.46	9.41	213	215	5	3
20s	23	175	79.2	79	25.8612	25.7959	19.9	19.5	63.4392	63.595	17	19	20	21	0.858586	0.886076	1.28788	1.32911	0.757576	0.772152	0.707071	0.734177	3.66	3.58	9.81	9.59	188	193	3	3
20s	21	174	71	72.5	23.4509	23.9464	20	20	56.8	58	15	15	19	22	0.802817	0.827586	1.29577	1.31034	0.647887	0.662069	0.605634	0.606897	3.53	3.5	9.67	9.53	211	217	3	2
20s	34	183	86	86	25.6801	25.6801	26.3	27	63.382	62.78	21	22	24	25	1.0814	1.16279	1.22093	1.30233	0.72093	0.732558	0.697674	0.732558	3.61	3.57	9.78	9.67	179	181	3	3
20s	21	170	75.7	76	26.1938	26.2976	18.5	16.4	61.6955	63.536	19	19	22	22	0.858653	0.921053	1.321	1.38158	0.660502	0.710526	0.620872	0.631579	3.72	3.55	9.89	9.8	225	233	2	2
20s	28	174	75	76.4	24.7721	25.2345	15.2	12.2	63.6	67.0792	22	24	28	33	0.893333	0.981675	1.36	1.38743	0.6	0.615183	0.546667	0.536649	3.75	3.58	10.23	9.96	208	211	3	3
30s	20	158	61	60.7	24.4352	24.315	17.9	18.4	50.081	49.5312	27	27	30	31	0.983607	1.10379	1.39344	1.40033	0.672131	0.7743	0.57377	0.593081	4.31	3.91	11.09	10.15	172	179	3	2
30s	24	165	69	68.2	25.3444	25.0505	14.4	12.1	59.064	59.9478	24	24	28	28	1.05797	1.17302	1.56522	1.64223	0.695652	0.762463	0.608696	0.703812	3.5	3.47	9.5	9.44	216	218	4	4
30s	29	175	79	81.3	25.7959	26.5469	13.8	13	68.098	70.731	22	26	27	32	0.670886	0.738007	1.07595	1.10701	0.721519	0.713407	0.670886	0.701107	3.81	3.81	9.75	9.57	180	180	7	4
30s	35	176	82.4	84.5	26.6012	27.2792	22.5	22	63.86	65.91	14	14	17	18	0.776699	0.840237	1.05583	1.12426	0.679612	0.686391	0.667476	0.650888	3.9	3.41	9.21	9.09	192	205	3	3
30s	23	183	95	96.7	28.3675	28.8752	23.8	24.1	72.39	73.3953	20	24	28	28	1.10526	1.11686	1.17895	1.20993	0.684211	0.672182	0.715789	0.723888	4.19	3.94	10.31	10.02	192	195	5	4
30s	25	182	86.9	86.2	26.2348	26.0234	22	23.5	67.782	65.943	19	20	23	27	1.09321	1.16009	1.17376	1.2181	0.632911	0.661253	0.575374	0.580046	3.69	3.75	9.59	9.42	205	208	2	2
30s	28	175	74	75.1	24.1633	24.5224	12.8	10.1	64.528	67.5149	13	15	18	18	0.851351	0.918775	1.28378	1.26498	0.662162	0.705726	0.608108	0.652463	3.77	3.51	9.67	9.5	205	213	3	3
30s	25	165	70	70	25.7117	25.7117	19.5	18.9	56.35	56.77	19	22	22	23	0.785714	0.885714	1.07143	1.14286	0.685714	0.714286	0.657143	0.671429	3.81	3.72	9.73	9.44	161	170	3	2
30s	25	172	74.8	76.5	25.2839	25.8586	21.7	21.2	58.5684	60.282	17	18	20	24	0.802139	0.875817	1.3369	1.35948	0.681818	0.732026	0.65508	0.666667	3.76	3.75	9.88	9.81	191	204	3	2
30s	21	176	87.6	88.9	28.28	28.6996	11.1	10	77.8764	80.01	21	24	25	25	0.981735	1.02362	1.33562	1.34983	0.570776	0.596175	0.502283	0.551181	3.89	3.96	10.42	10.16	193	198	5	5
30s	26	171	77	77.5	26.3329	26.5039	22.8	23.6	59.444	59.21	18	18	22	23	0.909091	0.967742	1.27273	1.29032	0.584416	0.619355	0.519481	0.554839	3.8	3.76	9.73	9.7	218	220	3	3
